# Supplementary material for: Calorie Restriction Decreases Competitive Fitness in Saccharomyces cerevisiae Following Heat Stress
Source: Microorganisms. 2024 Sep 5;12(9):1838. doi: 10.3390/microorganisms12091838 (PMC11433872; doi:10.3390/microorganisms12091838)
Supplement: Supplementary file 1 [file microorganisms-12-01838-s001.zip]

Archive with 1 entries (1 files):
- microorganisms-3168241-supplementary.csv
