# Supplementary material for: Calorie Restriction Decreases Competitive Fitness in Saccharomyces cerevisiae Following Heat Stress
Source: Microorganisms. 2024 Sep 5;12(9):1838. doi: 10.3390/microorganisms12091838 (PMC11433872; doi:10.3390/microorganisms12091838)
Supplement: Supplementary file 1 [file microorganisms-12-01838-s001.zip › microorganisms-3168241-supplementary.csv]

Saccharomyces cerevisiae - budding yeast - KEGG pathway: Glycolysis-Gluconeogenesis - sce00010
Heat treatment: Heat Ramp
3 independent cultures were grown (namely 1, 2 and 3). Each culture was used to prepare a control sample, a heat ramp sample and a heat shock sample
Cultures and heat treatements were performed in the presence of nutrients (YPD)
Yeast strain: Saccharomyces cerevisiae BY4742
Systematic name	KEGG Orthology (KO)	Description, [KEGG entry] and Standard name	baseMean	log2FoldChange	lfcSE	stat	pvalue	padj	Control 1	Control 2	Control 3	Heat Ramp 1	Heat Ramp 2	Heat Ramp 3
YAL038W	K00873	pyruvatekinase [EC:2.7.1.40] | (RefSeq) CDC19, PYK1; pyruvate kinase CDC19	57964.49989	1.941555279	0.164411231	11.80914021	3.50123E-32	3.22204E-31	27875.09821	30997.52043	32809.86113	103120.7463	100887.146	152030.4032
YAL054C	K01895	acetyl-CoAsynthetase [EC:6.2.1.1] | (RefSeq) ACS1, FUN44; acetate--CoA ligase 1	617.0572602	1.14909977	0.188797968	6.086399018	1.15478E-09	3.02507E-09	406.6621371	599.5731173	411.6213662	1095.286398	877.2917169	1200.985952
YBR019C	K01784	UDP-glucose4-epimerase [EC:5.1.3.2] K01785 aldose 1-epimerase [EC:5.1.3.3] | (RefSeq) GAL10;	190.4100881	1.462730044	0.243481189	6.007569014	1.88326E-09	4.86502E-09	89.11205092	109.2616159	108.4340514	301.1257476	182.1851808	380.1210654
YBR145W	K13953	alcoholdehydrogenase, propanol-preferring [EC:1.1.1.1] | (RefSeq) ADH5; alcohol dehydrogenas	3361.074393	4.319142147	0.169825868	25.43276944	1.0951E-142	2.9845E-140	534.6723055	358.5146772	439.443261	7897.919867	8558.499226	10833.45036
YBR196C	K01810	glucose-6-phosphateisomerase [EC:5.3.1.9] | (RefSeq) PGI1, CDC30; glucose-6-phosphate isomer	38511.62761	2.117258672	0.135547766	15.62001892	5.31898E-55	1.23171E-53	18910.143	17980.36467	18030.01457	78579.77799	70130.08323	91502.67733
YBR221C	K00162	pyruvatedehydrogenase E1 component subunit beta [EC:1.2.4.1] | (RefSeq) PDB1; pyruvate dehyd	7337.90579	-0.14382257	0.121466033	-1.184055878	0.236390944	0.271485613	6959.934072	6598.718716	7283.629374	6785.470862	6180.281904	5890.238061
YCL040W	K00844	hexokinase[EC:2.7.1.1] | (RefSeq) GLK1, HOR3; glucokinase	33727.53833	3.0462904	0.177247068	17.18668991	3.34069E-66	1.1219E-64	12278.36759	8902.090156	8842.368863	86964.49181	65788.47022	100250.3772
YCR012W	K00927	phosphoglyceratekinase [EC:2.7.2.3] | (RefSeq) PGK1; phosphoglycerate kinase	127254.2947	4.132828119	0.169768175	24.34395087	6.7189E-131	1.3603E-128	19598.99329	19555.09771	19479.60663	322808.3617	273179.6715	458367.0206
YCR105W	K00002	alcoholdehydrogenase (NADP+) [EC:1.1.1.2] | (RefSeq) ADH7, ADHVII; NADP-dependent alcohol de	85.59453097	1.331346751	0.244154527	5.452885781	4.95589E-08	1.13722E-07	41.01983296	58.72811855	44.22967886	137.300859	124.7267776	106.4994364
YDL021W	K01834	2,3-bisphosphoglycerate-dependentphosphoglycerate mutase [EC:5.4.2.11] | (RefSeq) GPM2; phos	3168.16759	3.003959722	0.131831868	22.78629414	6.2703E-115	8.712E-113	1109.657205	1002.475326	891.7273965	7411.125912	8983.13084	7959.604034
YDL080C	K01568	pyruvatedecarboxylase [EC:4.1.1.1] | (RefSeq) THI3, KID1; branched-chain-2-oxoacid decarboxy	954.7239212	-0.46662405	0.140141489	-3.32966386	0.000869509	0.001355929	1060.857749	1104.225206	1109.308881	773.877569	793.2062489	797.9265468
YDL168W	K00121	S-(hydroxymethyl)glutathionedehydrogenase / alcohol dehydrogenase [EC:1.1.1.284 1.1.1.1] | (	3022.640265	0.210869602	0.141470017	1.490560378	0.136076954	0.16241221	2872.802784	2839.436243	2939.133499	3271.817061	3125.176564	3625.896197
YDR050C	K01803	triosephosphateisomerase (TIM) [EC:5.3.1.1] | (RefSeq) TPI1; triose-phosphate isomerase TPI1	42882.13426	2.10670268	0.150411743	14.00623808	1.4277E-44	2.16631E-43	19685.98363	20952.28062	21084.00256	80193.06308	81071.00405	107221.9942
YDR516C	K00844	hexokinase[EC:2.7.1.1] | (RefSeq) EMI2; putative glucokinase	5505.775851	3.485114777	0.163240308	21.34959692	3.9332E-101	3.8709E-99	1178.966578	1399.231569	1133.563866	11921.77118	13532.15466	16918.66432
YER073W	K00128	aldehydedehydrogenase (NAD+) [EC:1.2.1.3] | (RefSeq) ALD5; aldehyde dehydrogenase (NAD(P)(+)	4376.203981	-4.254955496	0.13297594	-31.99793497	1.165E-224	1.651E-221	6526.396872	7220.144156	7920.679426	361.9749919	346.1518436	409.6132171
YER178W	K00161	pyruvatedehydrogenase E1 component subunit alpha [EC:1.2.4.1] | (RefSeq) PDA1; pyruvate dehy	5775.158735	0.418858129	0.156611675	2.674501307	0.007484048	0.010515956	5086.459287	4827.314768	4970.131817	6634.127869	5270.757424	8038.249772
YFL018C	K00382	dihydrolipoyldehydrogenase [EC:1.8.1.4] | (RefSeq) LPD1, HPD1; dihydrolipoyl dehydrogenase	4926.25973	-1.086340425	0.133814535	-8.118254311	4.72937E-16	1.88377E-15	6684.818296	7502.858588	7183.755906	3268.696587	3628.287948	3126.168073
YFR053C	K00844	hexokinase[EC:2.7.1.1] | (RefSeq) HXK1; hexokinase 1	49830.85771	3.751975409	0.168950063	22.2075999	2.9002E-109	3.6054E-107	11530.81649	9688.773791	7714.512052	122804.6967	132836.821	142948.4589
YGL253W	K00844	hexokinase[EC:2.7.1.1] | (RefSeq) HXK2, HEX1, HKB, SCI2; hexokinase 2	14781.71592	2.870346252	0.154806779	18.54147644	9.55618E-77	4.70244E-75	5117.577781	4789.073202	4336.648674	30660.21796	31176.08871	43815.5066
YGL256W	K13954	alcoholdehydrogenase [EC:1.1.1.1] | (RefSeq) ADH4, NRC465, ZRG5; alcohol dehydrogenase ADH4	1853.077002	1.262741509	0.156208373	8.083699271	6.28312E-16	2.48727E-15	996.4990456	1084.421538	1159.958997	2379.361477	2327.766041	3121.252714
YGR087C	K01568	pyruvatedecarboxylase [EC:4.1.1.1] | (RefSeq) PDC6; indolepyruvate decarboxylase 6	686.2242042	-1.858478835	0.234168852	-7.936490348	2.07983E-15	7.99221E-15	926.4824342	1334.357484	1616.523424	340.1316735	313.9190808	393.2286884
YGR192C	K00134	glyceraldehyde3-phosphate dehydrogenase (phosphorylating) [EC:1.2.1.12] | (RefSeq) TDH3, GLD	136692.8711	3.701353003	0.18907356	19.57625911	2.4647E-85	1.58772E-83	24095.61567	28845.74949	27982.4057	330935.6364	271192.4516	479999.5138
YGR240C	K00850	6-phosphofructokinase1 [EC:2.7.1.11] | (RefSeq) PFK1; 6-phosphofructokinase subunit alpha	23016.29059	1.432176299	0.152660081	9.381472156	6.50579E-21	3.43262E-20	16859.15135	14691.59003	16164.52086	40427.30179	35757.3453	53474.18626
YGR254W	K01689	enolase37653 [EC:4.2.1.11] | (RefSeq) ENO1, HSP48; phosphopyruvate hydratase ENO1	151134.7456	3.326638847	0.155101126	21.4481927	4.7474E-102	4.9471E-100	38950.45311	38306.43965	40213.33867	342237.9935	351536.1164	504463.2536
YHR174W	K01689	enolase37653 [EC:4.2.1.11] | (RefSeq) ENO2; phosphopyruvate hydratase ENO2	94999.09743	3.586169849	0.21374003	16.7781854	3.52442E-63	1.09057E-61	18866.29421	20401.19235	22333.1343	219027.6351	186543.6109	360020.5256
YJL052W	K00134	glyceraldehyde3-phosphate dehydrogenase (phosphorylating) [EC:1.2.1.12] | (RefSeq) TDH1, GLD	159541.6319	3.747558449	0.186133709	20.13369025	3.74072E-90	2.70477E-88	32816.57361	30980.44831	29739.46536	377260.6342	334541.0419	578953.8748
YJR009C	K00134	glyceraldehyde3-phosphate dehydrogenase (phosphorylating) [EC:1.2.1.12] | (RefSeq) TDH2, GLD	83791.37343	3.548581793	0.159631187	22.2298779	1.7661E-109	2.2348E-107	17821.70295	18772.51138	18048.5625	208638.0167	171814.6398	271049.258
YKL060C	K01624	fructose-bisphosphatealdolase, class II [EC:4.1.2.13] | (RefSeq) FBA1, LOT1; fructose-bispho	143518.5639	2.173630271	0.151049615	14.39017419	5.96455E-47	9.94466E-46	62339.53753	68619.70922	67987.43685	263051.2833	275538.2689	368263.582
YKL127W	K01835	phosphoglucomutase[EC:5.4.2.2] | (RefSeq) PGM1; phosphoglucomutase PGM1	367.5778454	1.186493055	0.175016521	6.779320321	1.20743E-11	3.63613E-11	204.3919263	272.4711547	233.9892688	585.0888878	444.2515563	602.9506555
YKL152C	K01834	2,3-bisphosphoglycerate-dependentphosphoglycerate mutase [EC:5.4.2.11] | (RefSeq) GPM1; phos	48989.82124	2.475440142	0.152341645	16.24926752	2.26049E-59	6.23262E-58	20340.88648	21809.98431	20004.65572	100664.9332	109255.0515	139891.1059
YKR097W	K01610	phosphoenolpyruvatecarboxykinase (ATP) [EC:4.1.1.49] | (RefSeq) PCK1, JPM2, PPC1; phosphoeno	25060.95087	-4.354114287	0.147299467	-29.55960644	4.9423E-192	3.5021E-189	31488.37971	38949.03453	30815.95868	1490.026368	1454.678598	1910.436044
YLR044C	K01568	pyruvatedecarboxylase [EC:4.1.1.1] | (RefSeq) PDC1; indolepyruvate decarboxylase 1	22853.07542	1.999590932	0.223460027	8.94831597	3.60947E-19	1.74466E-18	11351.17791	12173.10978	12850.14847	44518.2433	32370.10236	71654.45929
YLR134W	K01568	pyruvatedecarboxylase [EC:4.1.1.1] | (RefSeq) PDC5; indolepyruvate decarboxylase 5	838.505185	0.528310018	0.188622784	2.800881241	0.005096327	0.007305801	623.0771179	721.8095501	738.3502843	972.0276723	794.6076733	1251.777991
YLR153C	K01895	acetyl-CoAsynthetase [EC:6.2.1.1] | (RefSeq) ACS2; acetate--CoA ligase ACS2	3841.776714	0.570361041	0.170869755	3.337987126	0.000843877	0.001317407	3075.072995	3534.613275	3842.988388	5456.148909	4212.681951	5908.261043
YLR377C	K03841	fructose-1,6-bisphosphataseI [EC:3.1.3.11] | (RefSeq) FBP1, ACN8; fructose 1,6-bisphosphate	1321.593287	-2.347422447	0.245623163	-9.557007628	1.21211E-21	6.65813E-21	1493.687711	2614.767046	2452.607031	308.9269328	416.223067	525.9433707
YLR446W	K00844	hexokinase[EC:2.7.1.1] | (RefSeq) NGK1; hexokinase	624.0131593	2.346937993	0.20198657	11.6192774	3.28906E-31	2.85616E-30	212.1715498	239.0097848	221.8617762	1215.42465	812.8261914	1468.05377
YMR083W	K13953	alcoholdehydrogenase, propanol-preferring [EC:1.1.1.1] | (RefSeq) ADH3; alcohol dehydrogenas	9525.014242	1.043302346	0.138990174	7.506302901	6.08206E-14	2.13037E-13	7046.924408	6832.948305	7003.983663	14087.38018	12336.73959	16799.05726
YMR099C	K01792	glucose-6-phosphate1-epimerase [EC:5.1.3.15] | (RefSeq) glucose-6-phosphate 1-epimerase	1268.62071	0.443771449	0.167237878	2.653534324	0.007965367	0.011154662	1241.203566	1203.243545	1180.647073	1441.65902	1559.785433	1943.205102
YMR105C	K01835	phosphoglucomutase[EC:5.4.2.2] | (RefSeq) PGM2, GAL5; phosphoglucomutase PGM2	21099.75716	4.263836321	0.134541592	31.69158506	2.0291E-220	2.0541E-217	3159.941615	3114.638939	2775.055658	65228.82969	49522.13642	61886.00329
YMR110C	K00128	aldehydedehydrogenase (NAD+) [EC:1.2.1.3] | (RefSeq) HFD1; hexadecenal dehydrogenase	6915.034545	2.645815336	0.146752268	18.02912741	1.15094E-72	4.85449E-71	2461.897216	2604.523769	2285.675663	16711.69887	13295.31393	16554.92778
YMR169C	K00128	aldehydedehydrogenase (NAD+) [EC:1.2.1.3] | (RefSeq) ALD3; aldehyde dehydrogenase (NAD(+)) A	17106.87368	4.042573655	0.165290713	24.45735498	4.2027E-132	8.759E-130	2682.555628	2643.44822	2922.012333	58610.30419	35513.49744	44944.40063
YMR170C	K00128	aldehydedehydrogenase (NAD+) [EC:1.2.1.3] | (RefSeq) ALD2; aldehyde dehydrogenase (NAD(+)) A	6522.71314	2.895614153	0.171221679	16.91149258	3.70211E-64	1.19786E-62	1935.004534	2114.212268	2178.668375	19312.61401	11455.2436	16404.19012
YMR205C	K00850	6-phosphofructokinase1 [EC:2.7.1.11] | (RefSeq) PFK2; 6-phosphofructokinase subunit beta	22243.18539	2.04282073	0.136645762	14.94975553	1.56322E-50	2.96176E-49	12182.89039	10304.73615	11323.51117	48033.45733	42915.82148	49474.72281
YMR278W	K01835	phosphoglucomutase[EC:5.4.2.2] | (RefSeq) PRM15, PGM3; phosphoribomutase PRM15	1408.772555	0.215694185	0.140055842	1.540058462	0.123546104	0.148759166	1742.635662	1389.671177	1525.210539	1833.278515	1607.433865	1974.335706
YMR303C	K13953	alcoholdehydrogenase, propanol-preferring [EC:1.1.1.1] | (RefSeq) ADH2, ADR2; alcohol dehydr	8976.934489	2.803321877	0.189009355	14.83165677	9.14478E-50	1.67875E-48	2759.644624	3222.534784	3136.74029	18115.9122	17276.76084	29606.84333
YMR318C	K00002	alcoholdehydrogenase (NADP+) [EC:1.1.1.2] | (RefSeq) ADH6, ADHVI; NADP-dependent alcohol deh	6401.324441	-2.557238401	0.15157336	-16.87129187	7.31783E-64	2.34634E-62	7100.674534	6902.602585	8041.954352	1157.695879	1051.068351	1492.630563
YMR323W	K01689	enolase37653 [EC:4.2.1.11] | (RefSeq) ERR3; phosphopyruvate hydratase ERR3	154.8848705	1.324341199	0.220666163	6.00155991	1.95431E-09	5.04305E-09	80.62518893	105.1643053	129.122127	234.0355551	259.2635266	306.3906864
YNL071W	K00627	pyruvatedehydrogenase E2 component (dihydrolipoyllysine-residue acetyltransferase) [EC:2.3.1	4471.447527	0.222545049	0.126426926	1.760266234	0.078362676	0.097127501	3585.699192	4275.543608	3689.611276	4797.72888	3973.038367	4718.744261
YOL056W	K01834	2,3-bisphosphoglycerate-dependentphosphoglycerate mutase [EC:5.4.2.11] | (RefSeq) GPM3; phos	388.279571	-0.568885604	0.158610844	-3.58667534	0.000334921	0.000542705	492.2379956	456.8501315	520.0554176	301.1257476	353.1589659	332.6059323
YOL086C	K13953	alcoholdehydrogenase, propanol-preferring [EC:1.1.1.1] | (RefSeq) ADH1, ADC1; alcohol dehydr	203299.4221	3.469298936	0.140923417	24.61832831	8.04E-134	1.7264E-131	48659.42323	43683.47693	47915.72323	493556.022	461603.9941	620590.2391
YOR347C	K00873	pyruvatekinase [EC:2.7.1.40] | (RefSeq) PYK2; pyruvate kinase PYK2	1501.06232	2.464463879	0.15990752	15.41180723	1.36345E-53	2.93659E-52	615.2974944	598.2073471	561.4315688	3526.135697	2537.979711	3863.471863
YOR374W	K00128	aldehydedehydrogenase (NAD+) [EC:1.2.1.3] | (RefSeq) ALD4, ALD7; aldehyde dehydrogenase (NAD	26564.36575	-0.857733625	0.131586984	-6.518377395	7.1072E-11	2.04473E-10	26023.54782	25528.97656	26213.21855	16254.54942	12190.99145	14336.4626
YOR393W	K01689	enolase37653 [EC:4.2.1.11] | (RefSeq) ERR1; phosphopyruvate hydratase ERR1	210.8597045	1.517296014	0.179283919	8.463090398	2.60384E-17	1.12095E-16	115.9871139	145.4545262	142.6763834	374.4568882	354.5603904	440.7438216
YPL061W	K00128	aldehydedehydrogenase (NAD+) [EC:1.2.1.3] | (RefSeq) ALD6, ALD1; aldehyde dehydrogenase (NAD	41145.92834	-4.174036474	0.17307255	-24.11726456	1.6475E-128	3.1551E-126	39732.65889	53921.97322	54667.88308	3114.23312	2047.481148	2842.715726
YPL281C	K01689	enolase37653 [EC:4.2.1.11] | (RefSeq) ERR2; phosphopyruvate hydratase ERR2	249.1341523	1.437618581	0.220890487	6.508286521	7.60128E-11	2.17979E-10	113.1581599	178.233011	191.8997357	405.6616289	388.1945776	535.7740879
